# Supplementary material for: Interactions between Glossina pallidipes salivary gland hypertrophy virus and tsetse endosymbionts in wild tsetse populations
Source: Parasit Vectors. 2022 Nov 29;15:447. doi: 10.1186/s13071-022-05536-9 (PMC9707009; doi:10.1186/s13071-022-05536-9)
Supplement: Supplementary file 3 — Additional file 3: Table S2. Cochran-Mantel-Haenszel test for repeated tests of independence with continuity correction on the coingection of GpSGHV and Wolbachia in wild tsetse species. [file 13071_2022_5536_MOESM3_ESM.xlsx]

## Sheet: Chi squared by taxon
Supplementary table 2: Chi squared analysis by taxon of coinfection of GpSGHV and Wolbachia in wild tsetse species
			Observed				Expected
Glossina species	Country (Area, Collection Date)	N	W+/V+	W+/V-	W-/V+	W-/V-	W+/V+	W+/V-	W-/V+	W-/V-	χ2	P
G. austeni	Tanzania (Jozani, 1997)	42	0	22	2	18	1.04762	20.9524	0.952381	19.0476
G. austeni	Tanzania (Zanzibar, 1995)	78	3	72	0	3	2.88462	72.1154	0.115385	2.88462
G. austeni	South Africa (Zululand, 1999)	83	51	28	1	3	49.494	29.506	2.50602	1.49398
G. austeni	Coastal Tanzania (Muhoro, NA)	2	0	2	0	0	0	2	0	0
		205	54	124	3	24	49.4927	128.507	7.50732	19.4927	4.31695	0.0377344
G. brevipalpis	South Africa (Zululand, 1995)	50	0	1	0	49	0	1	0	49
G. brevipalpis	Coastal Tanzania (Muhoro, NA)	1	0	1	0	0	0	1	0	0
G. brevipalpis	Coastal Tanzania (Muyuyu, NA)	1	0	1	0	0	0	1	0	0
		52	0	3	0	49	0	3	0	49
G. f. fuscipes	Uganda (Buvuma island, 1994)	53	0	0	6	47	0	0	6	47
G. medicorum	Burkina Faso (Comoe, 2008)	94	2	18	7	67	1.91489	18.0851	7.08511	66.9149	0.00531355	0.94189
G. m. submorsitans	Burkina Faso (Nazinga, 2009)	3	0	0	0	3	0	0	0	3
G. m. submorsitans	Burkina Faso (Comoe Folonzo, 2007)	30	0	2	3	25	0.2	1.8	2.8	25.2
G. m. submorsitans	Burkina Faso (Comoe, 2008)	109	0	4	9	96	0.330275	3.66972	8.66972	96.3303
		142	0	6	12	124	0.507042	5.49296	11.493	124.507	0.578281	0.446987
G. p. palpalis	Democratic Republic of Congo (Zaire, 1995)	48	0	0	1	47	0	0	1	47
G. tachinoides	Burkina Faso (Nazinga, 2009)	15	0	0	0	15	0	0	0	15
G. tachinoides	Burkina Faso (Comoe Folonzo, 2007)	112	3	2	26	81	1.29464	3.70536	27.7054	79.2946
G. tachinoides	Burkina Faso (Comoe, 2008)	72	0	0	8	64	0	0	8	64
G. tachinoides	Ghana (Pong Tamale, Walewale, 2008)	46	0	5	0	41	0	5	0	41
G. tachinoides	Ghana (Walewale, 2008)	149	0	27	6	116	1.08725	25.9128	4.91275	117.087
G. tachinoides	Ghana (Fumbissi, 2008)	39	0	0	0	39	0	0	0	39
		433	3	34	40	356	3.67436	33.3256	39.3256	356.674	0.150253	0.698294
G. m. morsitans	Coastal Tanzania (Utete, NA)	3	0	2	0	1	0	2	0	1
G. m. morsitans	Zambia (MFWE, Eastern Zambia, 2007)	122	26	96	0	0	26	96	0	0
G. m. morsitans	Tanzania (Ruma, 2005)	100	29	71	0	0	29	71	0	0
G. m. morsitans	Zimbabwe (Gokwe, 2006)	74	0	7	8	59	0.756757	6.24324	7.24324	59.7568
G. m. morsitans	Zimbabwe (Kemukura, 2006)	26	0	26	0	0	0	26	0	0
G. m. morsitans	Zimbabwe (M.Chiuy, 1994)	36	5	28	0	3	4.58333	28.4167	0.416667	2.58333
G. m. morsitans	Zimbabwe (Makuti, 2006)	99	11	84	1	3	11.5152	83.4848	0.484848	3.51515
G. m. morsitans	Zimbabwe (Mukond, 1994)	36	0	35	0	1	0	35	0	1
G. m. morsitans	Zimbabwe (Mushumb, 2006)	8	0	3	0	5	0	3	0	5
G. m. morsitans	Zimbabwe (Rukomeshi, 2006)	100	8	90	0	2	7.84	90.16	0.16	1.84
		604	79	442	9	74	75.9073	445.093	12.0927	70.9073	1.07335	0.300189
G. pallidipes	Zambia (MFWE, Eastern Zambia, 2007)	203	1	4	97	101	2.41379	2.58621	95.5862	102.414
G. pallidipes	Kenya (Mewa, Katotoi, Meru national park, 2007)	470	0	0	10	460	0	0	10	460
G. pallidipes	Ethiopia (Arba Minch, 2007)	454	0	2	87	365	0.38326	1.61674	86.6167	365.383
G. pallidipes	Tanzania (Ruma, 2005)	83	2	1	42	38	1.59036	1.40964	42.4096	37.5904
G. pallidipes	Tanzania (Mlembuli and Tunguli, 2009)	94	0	0	0	94	0	0	0	94
G. pallidipes	Zimbabwe (Mushumb, 2006)	50	0	0	1	49	0	0	1	49
G. pallidipes	Zimbabwe (Gokwe, 2006)	150	0	0	19	131	0	0	19	131
G. pallidipes	Zimbabwe (Rukomeshi, 2006)	59	0	5	0	54	0	5	0	54
G. pallidipes	Zimbabwe (Makuti, 2006)	96	1	3	5	87	0.25	3.75	5.75	86.25
G. pallidipes	Mainland Tanzania (Death Valley, NA)	6	0	4	0	2	0	4	0	2
G. pallidipes	Coastal Tanzania (Muhoro, NA)	4	0	3	0	1	0	3	0	1
G. pallidipes	Coastal Tanzania (Muyuyu, NA)	3	0	3	0	0	0	3	0	0
		1672	4	25	261	1382	4.59629	24.4037	260.404	1382.6	0.0935516	0.75971
G. p. gambiensis	Senegal (Diacksao Peul and Pout, 2009)	188	0	1	31	156	0.164894	0.835106	30.8351	156.165
G. p. gambiensis	Guinea (Kansaba, Mini Pontda, Kindoya, Ghada Oundou, 2009)	180	0	0	13	167	0	0	13	167
G. p. gambiensis	Guinea (Alahine, 2009)	29	0	0	3	26	0	0	3	26
G. p. gambiensis	Guinea (Boureya Kolonko, 2009)	36	0	0	1	35	0	0	1	35
G. p. gambiensis	Guinea (Fefe, 2009)	29	0	0	1	28	0	0	1	28
G. p. gambiensis	Guinea (Kansaba, 2009)	19	0	0	4	15	0	0	4	15
G. p. gambiensis	Guinea (Kindoya, 2009)	12	0	1	0	11	0	1	0	11
G. p. gambiensis	Guinea (Lemonako, 2009)	30	0	0	4	26	0	0	4	26
G. p. gambiensis	Guinea (Togoue, 2009)	32	0	0	1	31	0	0	1	31
G. p. gambiensis	Guinea (Conakry, 2010)	138	0	5	0	133	0	5	0	133
G. p. gambiensis	Burkina Faso (Comoe, 2008)	12	0	0	7	5	0	0	7	5
G. p. gambiensis	Burkina Faso (Comoe Folonzo, 2007)	53	0	1	14	38	0.264151	0.735849	13.7358	38.2642
G. p. gambiensis	Burkina Faso (Kenedougou, 2007)	37	0	1	0	36	0	1	0	36
G. p. gambiensis	Burkina Faso (Houet Bama, 2007)	69	0	1	41	27	0.594203	0.405797	40.4058	27.5942
G. p. gambiensis	Guinea (Fefe, Togoue, Alahine, Boureya Kolonko, 2009-2010)	94	0	5	0	89	0	5	0	89
G. p. gambiensis	Guinea ( Boureya Kolonko, Kansaba, Kindoya, Ghada Oundou, 2009-2010)	94	0	3	0	91	0	3	0	91
G. p. gambiensis	Mali (Fijira, 2009)	14	0	0	0	14	0	0	0	14
G. p. gambiensis	Senegal (Diaka Madia, 2009)	42	0	0	0	42	0	0	0	42
G. p. gambiensis	Senegal (Tambacounda, 2008)	38	0	3	0	35	0	3	0	35
G. p. gambiensis	Senegal (Simenti, 2008)	33	0	6	0	27	0	6	0	27
G. p. gambiensis	Senegal (Kédougou, 2008)	15	0	1	0	14	0	1	0	14
		1194	0	28	120	1046	2.81407	25.1859	117.186	1048.81	3.20362	0.0734755
Taxa with χ2 test	6
Bonferroni corrected α 0.05/7 = 0.00714

## Sheet: CMH test
Supplementary table 2b: Cochran–Mantel–Haenszel test for repeated tests of independence with continuity correction on the coingection of GpSGHV and Wolbachia in wild tsetse species
Glossina taxon	No. of Locations (Samples)	Total N	W+/V+	W+/V-	W-/V+	W-/V-		Proportion W+	Proportion V+
G. austeni	4	205	54	124	3	24		0.868293	0.278049		4.50732	4.72914
G. brevipalpis	4	85	3	13	2	67		0.188235	0.0588235		2.05882	0.727632
G. f. fuscipes	1	53	0	0	6	47		0	0.113208		0	0
G. medicorum	1	94	2	18	7	67		0.212766	0.0957447		0.0851064	1.37779
G. m. submorsitans	3	142	0	6	12	124		0.0422535	0.084507		-0.507042	0.447733
G. p. palpalis	1	48	0	0	1	47		0	0.0208333		0	0
G. tachinoides	6	433	3	34	40	356		0.0854503	0.0993072		-0.674365	3.03368
G. m. morsitans	10	604	79	442	9	74		0.862583	0.145695		3.09272	8.926
G. pallidipes	12	1672	4	25	261	1382		0.0173445	0.158493		-0.596292	3.803
G. p. gambiensis	21	1194	0	28	120	1046		0.0234506	0.100503		-2.81407	2.47396
Σ	63	4530	145	690	461	3234		0.184327	0.133775		5.15219	25.519
											21.6429
										χ2MH	0.848111
										df	1
										P	0.357087	n.s.
